# Supplementary material for: Genetic analysis of bone morphometry and ivory vertebrae in threespine stickleback
Source: bioRxiv. 2026 Jun 5:2026.04.13.718284. Originally published 2026 Apr 14. Preprint. [Version 2] doi: 10.64898/2026.04.13.718284 (PMC13104931; doi:10.64898/2026.04.13.718284)
Supplement: Supplement 1 [file media-1.xlsx]

## Sheet: genotypes_linkageMap
id	chrUn.37631434.Hc311	chrI.881806.Hx5	chrI.1245655.Hx9	chrI.1501000.Ht1	chrI.1549902.SNP0006	chrI.2823839.SNP0018	chrI.3538018.SNP0026	chrI.4219350.SNP0034	chrI.4624336.SNP0038	chrI.4816374.SNP0041	chrI.7820850.Hz90	chrI.9345491.Hz83	chrI.11963492.Hz97	chrI.14824378.SNP0063	chrI.15145305.SNP0064	chrI.15679433.SNP0065	chrI.17306554.SNP0070	chrI.25560380.SNP0109	chrI.22716347.SNP0093	chrI.21672254.Hp11	chrI.21762138.Hp25	chrUn.23753128.Hc159	chrII.1902367.SNP0135	chrII.2829800.SNP0141	chrII.3131035.SNP0144	chrII.640670.SNP0128	chrII.3384330.SNP0146	chrUn.23384875.Hc157	chrII.3514306.Ht20	chrII.3931852.SNP0151	chrII.4157699.SNP0152	chrII.4530808.SNP0155	chrII.5216711.SNP0160	chrII.5914538.Hd420	chrII.6064631.Hd419	chrII.8979491.Hx28	chrII.10092618.Hx30	chrII.12292176.SNP0179	chrII.14155271.Hx40	chrII.14611516.SNP0183	chrII.18276031.SNP0198	chrII.19421318.SNP0205	chrII.19985741.SNP0209	chrII.20376697.SNP0216	chrII.20714675.SNP0223	chrII.21013052.SNP0228	chrII.21231538.SNP0231	chrII.22644752.SNP0239	chrIII.1651721.SNP0260
	1	1	1	1	1	1	1	1	1	1	1	1	1	1	1	1	1	1	1	1	1	2	2	2	2	2	2	2	2	2	2	2	2	2	2	2	2	2	2	2	2	2	2	2	2	2	2	2	3
	0	1	5.5	7.9	13.6	33.9	38.7	41.8	42.9	43.4	48.7	49.6	53	58.3	59.8	59.9	63.1	67.6	73.6	78.6	78.7	0	4.1	11.1	12.7	14.9	15	15	15.4	17.7	19.1	21.4	25.2	26	26.4	30.7	32.5	34.4	36	37.2	45.8	52.1	58.8	62.4	63.6	67.9	71.1	82.6	0
DK184.013	A	H	A	B	H	A	H	H	H	H	H	H	H	H	H	H	H	H	H	H	H	A	A	H	H	H	H	H	A	H	H	B	H	A	H	B	H	A	H	H	H	B	H	H	B	A	H	B	H
DK184.014	A	H	A	B	H	H	H	H	H	H	H	H	H	H	B	B	B	H	H	H	H	H	H	H	H	B	H	B	H	B	A	H	A	H	H	H	H	H	A	H	H	H	H	H	B	A	H	B	B
DK184.015	H	A	H	H	H	H	H	H	H	H	H	H	H	H	B	H	H	H	A	B	A	H	H	A	B	H	B	H	H	H	H	B	H	A	H	B	H	H	H	B	A	B	H	H	B	A	H	H	H
DK185.113	H	A	H	H	H	H	H	H	H	H	B	B	H	H	H	H	H	H	H	H	H	A	A	H	H	H	H	H	A	H	B	H	A	H	B	H	A	A	A	H	A	A	A	A	A	B	B	U	B
DK185.114	H	H	H	H	A	H	H	H	H	H	H	H	H	H	H	H	H	A	B	H	H	H	H	A	B	H	B	H	H	H	B	H	A	H	B	H	A	A	H	H	H	B	H	H	B	A	H	B	B
DK185.115	B	A	B	A	A	H	B	B	B	B	A	A	A	B	H	A	A	H	H	H	H	H	H	A	B	H	B	H	H	H	B	H	A	H	B	H	A	A	H	H	H	B	A	H	H	H	B	H	A
DK185.116	B	A	B	A	A	B	A	A	A	A	B	B	B	A	B	B	B	B	A	B	A	H	H	A	B	H	B	H	H	H	B	H	H	A	H	B	H	H	H	B	A	B	H	H	B	A	H	B	H
DK185.117	B	A	B	A	A	B	A	A	A	A	B	B	B	A	B	B	B	B	A	B	A	A	A	B	A	B	A	B	A	B	A	B	H	A	A	B	B	B	A	B	A	A	A	A	A	B	B	A	H
DK185.118	A	H	A	B	H	H	H	A	A	A	B	B	B	A	B	B	B	B	A	H	H	H	H	H	H	B	H	B	H	B	H	H	A	H	H	H	H	H	A	H	H	H	H	A	H	H	H	B	A
DK185.119	A	H	A	B	H	H	A	A	A	A	B	B	B	H	B	H	H	H	H	H	H	H	H	H	H	B	H	B	H	B	H	H	A	H	H	H	H	H	A	H	H	H	H	H	B	A	H	B	B
DK185.120	B	A	B	A	A	H	H	H	H	H	H	H	H	H	B	H	H	H	H	H	H	A	A	A	B	H	B	H	H	H	B	H	A	H	B	H	A	A	H	H	A	H	A	H	H	H	B	H	A
DK185.121	H	H	H	H	A	B	A	A	A	A	B	B	B	A	B	B	B	B	A	B	A	H	H	H	H	B	H	B	H	B	H	H	A	H	H	H	H	H	A	U	H	H	H	A	A	B	B	U	H
DK185.123	B	A	B	A	A	B	A	A	A	A	B	B	B	A	B	B	B	B	A	H	H	H	H	A	B	H	B	H	H	H	H	B	H	A	H	B	H	H	H	B	A	H	A	H	H	H	B	B	B
DK185.124	H	H	B	A	A	B	A	A	A	A	B	B	B	A	B	B	B	B	A	B	A	A	A	B	A	B	A	B	A	B	A	B	H	A	A	B	B	B	A	B	A	H	H	A	H	H	H	B	A
DK185.125	H	A	H	H	H	H	H	H	H	H	H	H	H	H	B	H	H	H	H	H	H	H	H	H	H	H	H	H	A	H	H	B	H	A	H	B	H	H	H	B	A	H	A	H	H	H	B	H	B
DK185.126	H	H	B	A	A	B	A	A	A	A	B	B	B	H	B	H	H	H	H	H	H	H	H	A	B	H	B	H	H	H	B	H	A	H	B	H	A	A	H	H	H	B	H	H	B	A	H	B	H
DK185.127	H	A	H	H	H	B	A	A	A	A	B	B	B	A	B	B	B	B	A	B	A	H	H	A	B	H	B	H	H	H	B	H	A	H	B	H	A	A	H	B	A	H	A	H	H	H	B	H	H
DK185.128	A	H	A	B	H	A	B	B	B	B	H	H	H	H	H	H	H	H	H	H	H	H	A	B	A	B	A	B	A	B	A	B	H	A	A	B	B	B	A	B	A	B	H	H	B	A	H	B	H
DK185.129	B	A	B	A	A	B	A	A	A	A	B	B	B	H	B	H	H	H	H	H	H	A	A	B	A	B	A	B	A	B	A	B	H	A	A	B	B	B	A	B	A	A	A	A	A	H	H	H	B
DK185.130	B	A	B	A	A	B	A	A	A	A	B	B	B	A	B	B	H	H	H	H	H	A	A	H	H	H	B	H	H	H	B	H	A	H	B	H	A	A	H	H	H	B	H	H	B	A	H	H	B
DK185.131	H	A	H	H	H	H	H	H	H	H	H	H	H	H	B	H	H	H	H	H	H	H	H	H	H	B	A	B	A	B	A	B	H	A	A	B	B	B	A	B	A	A	A	A	A	B	B	A	A
DK185.132	B	A	B	A	A	H	H	H	H	H	H	H	H	H	H	H	H	H	H	H	H	A	A	H	H	B	H	B	H	B	H	H	A	H	H	H	H	H	A	H	H	H	H	A	H	B	B	A	A
DK185.133	H	H	H	A	A	B	A	A	A	A	B	B	B	A	B	B	H	H	H	H	H	A	A	B	A	B	A	B	A	B	A	B	H	A	A	B	B	B	A	B	A	A	A	A	A	H	H	H	H
DK185.134	H	H	H	H	A	B	A	A	A	A	B	B	B	A	B	H	H	H	H	H	H	H	H	H	H	B	H	B	H	B	A	B	H	A	A	B	B	B	A	B	A	A	A	A	A	B	H	H	H
DK185.135	H	A	B	A	A	B	H	H	H	H	H	H	H	A	B	B	B	B	A	B	A	H	H	A	B	H	B	H	H	H	B	H	A	H	B	H	A	H	A	H	H	H	A	A	A	B	B	A	H
DK185.136	H	A	H	H	H	B	A	A	A	A	B	B	B	A	B	B	B	B	A	B	A	A	A	B	A	B	A	B	H	B	H	H	A	H	H	H	A	A	H	H	A	H	A	H	H	H	B	H	H
DK185.137	H	A	H	H	H	H	H	H	H	H	H	H	B	A	B	B	B	B	A	B	A	A	A	B	A	B	A	B	A	B	A	B	H	A	A	B	B	B	A	B	A	A	A	A	A	B	B	H	H
DK185.138	B	A	B	H	A	A	B	B	B	B	A	A	A	B	H	A	A	A	B	A	B	H	H	H	H	B	H	B	H	B	A	B	H	A	A	B	B	B	A	B	A	A	H	A	H	H	H	H	H
DK185.139	H	A	H	H	H	B	A	A	A	A	B	B	B	H	B	B	B	B	A	B	A	H	H	H	H	B	H	B	H	B	H	H	A	H	H	H	H	H	H	B	A	H	A	H	H	H	B	H	H
DK185.140	H	H	H	H	A	H	A	A	A	A	H	H	H	H	B	H	H	H	A	B	A	A	A	H	H	H	H	H	A	H	H	B	H	A	H	B	A	A	H	H	H	H	A	H	H	H	B	H	H
DK185.141	B	A	H	H	A	H	H	H	H	H	A	A	A	B	H	A	A	A	B	A	B	A	A	B	A	B	A	B	H	B	H	H	A	H	H	H	H	H	A	H	H	H	H	H	B	A	H	B	B
DK185.142	A	A	H	H	H	H	H	H	H	H	H	H	B	A	B	B	B	B	A	B	A	A	A	H	H	H	H	H	A	H	H	B	A	H	B	H	A	A	H	H	H	H	A	H	H	H	B	A	A
DK185.143	H	A	H	H	H	H	H	H	H	H	H	H	H	H	B	H	H	B	A	B	A	A	H	A	B	H	B	H	H	H	B	H	A	H	B	H	A	A	H	H	H	H	A	H	H	H	B	A	H
DK185.144	A	H	A	B	H	H	H	H	H	H	H	H	H	H	B	H	H	H	H	H	H	H	H	H	A	B	A	B	A	B	A	B	H	A	A	B	B	B	A	B	A	H	A	H	H	A	H	B	H
DK185.145	B	A	B	A	A	B	A	A	A	A	H	H	H	H	B	H	H	H	H	H	H	A	A	H	H	H	H	H	A	H	H	B	H	A	H	B	H	H	H	B	A	H	A	H	B	A	H	B	H
DK185.146	H	H	H	H	A	H	H	H	H	H	H	H	A	B	H	A	A	A	B	H	H	A	A	B	A	B	A	B	A	B	A	B	H	A	H	B	H	A	H	H	H	B	H	H	B	A	H	H	H
DK185.147	B	A	B	A	A	B	A	A	A	A	B	B	B	A	B	B	B	H	H	H	H	A	A	H	H	H	H	H	A	H	H	H	A	H	B	H	A	A	H	H	H	B	H	A	H	H	H	H	A
DK185.148	H	H	H	H	A	H	H	H	H	H	A	A	A	B	H	A	A	A	B	A	B	A	A	H	H	H	H	H	A	H	H	B	H	A	H	B	H	H	H	B	A	H	A	H	H	B	B	A	H
DK185.149	H	H	B	A	A	B	A	A	A	A	B	B	B	H	B	H	H	H	H	H	H	A	A	B	A	B	A	B	A	B	A	B	H	A	A	B	B	B	A	B	A	A	A	A	A	B	B	A	A
DK185.150	A	H	A	B	H	H	H	H	H	H	H	H	H	H	B	B	B	B	H	H	H	A	A	B	H	B	H	B	H	B	H	H	A	H	H	H	H	H	A	H	A	A	A	A	A	B	B	A	B
DK185.151	H	H	H	H	A	H	H	H	H	H	H	H	H	H	H	H	H	H	B	A	B	H	H	A	B	H	B	H	H	H	B	H	A	H	B	H	A	A	H	H	H	B	H	H	B	A	H	B	H
DK185.152	A	H	H	H	H	H	H	H	H	H	B	B	B	A	B	B	B	B	A	B	A	A	A	B	A	B	A	B	A	B	A	B	H	H	H	H	H	H	A	H	H	H	H	A	H	H	H	H	B
DK185.153	H	H	H	B	H	A	B	B	B	B	A	A	A	H	H	H	H	A	B	A	B	A	A	H	H	B	H	B	H	B	H	H	A	H	H	H	H	H	A	H	A	A	A	A	A	B	B	H	H
DK185.154	H	H	H	A	A	B	A	A	A	H	H	H	H	H	B	H	H	B	A	B	A	A	A	H	H	H	H	H	A	H	H	B	H	A	B	H	A	A	H	H	H	B	H	H	B	A	H	H	B
DK185.155	H	A	H	H	H	H	H	H	H	H	H	H	H	A	B	B	B	B	A	B	A	A	A	B	A	B	H	B	H	B	H	H	A	H	H	H	H	H	A	H	H	H	A	A	A	B	B	A	B
DK185.156	H	A	H	H	H	B	A	A	A	A	B	B	B	A	B	B	B	B	A	B	A	H	H	H	H	B	H	B	H	B	H	H	A	H	H	H	H	H	A	H	H	H	H	H	B	A	H	B	A
DK185.157	H	H	H	H	A	H	B	B	B	B	A	A	A	B	H	A	A	A	B	A	B	H	H	A	B	H	B	H	H	H	B	H	A	H	B	H	A	A	H	H	H	B	A	H	H	H	B	H	A
DK185.158	H	A	H	H	H	H	H	H	H	H	H	H	H	H	B	H	H	B	A	B	A	A	A	B	A	B	A	B	A	B	A	B	H	A	A	B	B	B	A	B	A	A	A	H	H	H	B	H	A
DK185.159	H	H	H	H	A	H	H	H	H	H	H	H	H	H	H	H	H	H	B	A	B	H	A	B	A	B	A	B	A	B	A	B	H	A	A	B	B	B	A	B	A	A	A	A	A	B	B	A	H
DK185.160	A	H	A	B	H	A	B	B	B	B	H	H	H	H	H	H	H	H	H	H	H	A	A	H	H	H	H	H	A	H	H	B	H	A	H	B	H	H	H	B	A	H	A	H	H	H	B	H	H
DK185.161	A	H	A	B	H	A	B	B	B	B	H	H	H	H	H	H	H	H	H	H	H	H	H	A	B	H	B	H	H	H	B	H	A	H	B	H	A	A	H	H	H	H	A	H	H	H	B	H	A
DK185.162	A	H	A	B	H	A	B	B	B	B	A	A	A	B	H	A	A	H	H	A	B	H	H	A	B	H	B	H	H	H	B	H	A	H	B	H	A	A	H	H	A	H	A	H	H	H	B	A	B
DK185.163	A	H	A	H	H	H	H	H	H	H	H	H	H	H	B	H	H	H	H	H	H	A	A	H	H	H	H	H	A	H	H	B	H	A	H	B	H	H	H	B	A	H	A	H	H	H	B	H	B
DK185.164	B	A	B	A	A	H	H	H	H	H	H	H	H	H	H	H	H	H	H	A	B	H	H	A	B	H	B	H	H	H	B	H	A	H	B	H	A	H	H	B	A	H	A	H	H	H	B	H	H
DK185.165	B	A	B	A	A	H	H	H	H	H	H	H	H	H	H	H	H	H	H	H	H	H	H	H	H	B	H	B	H	B	H	H	A	H	H	H	H	H	A	H	H	A	A	A	A	B	B	U	B
DK185.166	A	H	A	B	H	A	B	B	B	B	A	A	A	B	H	A	A	A	B	A	B	H	H	H	H	B	H	B	H	H	B	H	A	H	B	H	A	A	H	H	A	H	A	H	H	H	B	A	H
DK186.001	B	A	B	A	A	H	H	H	H	H	H	H	H	B	H	A	A	A	H	H	H	H	H	A	B	H	B	H	H	B	H	H	A	H	H	H	H	H	A	H	H	H	H	A	H	H	H	H	B
DK186.002	B	H	H	H	A	A	B	B	B	B	A	A	A	B	H	A	A	A	B	A	B	H	H	H	H	B	H	B	H	B	A	B	H	A	A	B	B	B	A	B	A	A	A	H	H	H	B	H	A
DK186.003	B	A	B	A	A	H	H	H	H	H	H	H	H	H	H	H	H	H	H	H	H	H	H	H	H	B	H	B	H	B	A	B	H	A	A	B	B	B	A	B	A	A	A	A	H	H	H	H	B
DK186.004	H	H	H	H	A	H	H	H	H	H	H	H	H	H	H	H	H	H	H	H	H	A	A	B	A	B	H	B	H	B	H	H	A	H	H	H	H	H	A	H	H	A	A	A	A	B	B	A	H
DK186.005	B	A	B	A	A	B	H	B	B	B	A	A	H	H	H	H	H	H	H	H	H	H	H	A	B	H	B	H	H	H	B	H	A	H	B	H	A	A	H	H	H	H	H	A	H	H	H	H	A
DK186.006	B	A	B	A	A	B	A	A	A	A	B	B	B	A	B	B	B	B	A	H	H	H	H	H	H	B	H	B	H	B	H	H	A	H	H	H	H	H	A	H	H	H	H	A	H	H	H	B	B
DK186.007	H	A	H	H	H	A	B	B	B	B	A	A	A	B	H	A	A	H	H	H	H	A	A	H	H	H	H	H	A	H	H	B	H	A	H	B	H	H	H	B	A	H	A	H	H	H	B	A	H
DK186.008	B	A	B	A	A	B	A	A	A	A	B	B	B	H	B	H	H	H	H	H	H	A	A	H	H	H	H	H	A	H	H	B	H	A	H	B	H	H	H	B	A	H	A	H	A	B	B	A	H
DK186.009	H	H	H	H	A	H	H	B	B	B	A	A	A	B	H	A	H	B	A	B	A	H	A	B	A	B	A	B	A	B	A	B	H	A	A	B	B	B	A	B	H	H	H	A	H	H	H	H	A
DK186.010	H	H	H	H	A	H	H	H	H	H	H	H	H	H	H	H	H	A	B	A	B	A	A	A	B	H	B	B	H	H	B	H	A	H	B	H	A	H	H	B	A	A	A	A	A	B	B	A	A
DK186.011	H	H	H	H	A	H	H	H	H	H	H	H	H	H	H	H	H	H	B	A	B	A	A	B	H	B	H	B	H	B	H	H	A	H	H	H	H	H	A	H	H	H	H	A	H	H	H	H	H
DK186.012	A	H	A	B	H	A	B	B	B	B	A	A	A	B	H	A	A	A	B	A	B	H	H	H	H	B	H	B	H	B	A	B	H	A	A	B	B	B	A	B	A	H	A	H	H	H	B	H	H
DK186.013	B	A	B	A	H	H	H	H	H	H	H	H	H	H	B	H	H	H	H	H	H	A	A	B	A	B	A	B	A	B	A	B	H	A	A	B	H	H	H	B	A	H	A	H	H	H	B	A	B
DK186.014	B	A	B	A	A	B	A	A	A	A	B	B	B	A	B	B	B	B	H	H	H	H	H	A	B	H	B	H	H	H	B	H	A	H	B	H	A	H	H	B	A	H	A	H	H	A	H	B	H
DK186.015	H	H	H	H	H	H	H	H	H	H	H	H	H	H	B	H	H	H	H	H	H	H	H	A	B	H	B	H	H	H	B	H	A	H	B	H	A	A	H	H	H	B	H	H	B	A	H	H	A
DK186.016	A	H	A	B	H	A	B	B	B	B	A	A	A	B	H	A	A	A	B	A	B	H	H	H	H	B	H	B	H	B	H	H	A	H	H	H	H	H	A	H	H	A	A	A	A	B	B	H	B
DK186.017	H	A	H	H	H	H	H	H	H	H	H	H	H	H	B	H	H	H	A	B	A	H	H	H	H	B	H	B	H	B	H	H	A	H	H	H	H	H	A	H	H	H	H	A	H	H	B	H	B
DK186.018	B	A	B	A	A	H	H	H	H	H	H	H	H	H	B	H	B	B	A	B	A	H	H	H	H	B	H	B	H	B	H	H	A	H	H	B	B	B	A	B	A	A	H	A	H	H	H	H	H
DK186.019	A	H	A	B	H	A	B	B	B	B	A	A	A	B	H	A	A	A	B	A	B	A	A	H	H	H	H	H	A	H	H	B	H	A	H	B	H	H	H	B	A	H	A	A	A	B	B	A	A
DK186.020	B	A	B	A	A	B	A	A	A	A	B	B	B	A	B	B	B	B	A	H	H	A	A	B	A	B	A	B	A	B	A	B	H	A	A	B	B	B	A	B	A	A	A	A	H	H	H	H	H
DK186.021	H	H	H	H	A	A	B	B	B	B	A	A	A	H	H	H	H	H	H	H	H	A	A	B	A	B	A	B	A	B	H	H	A	H	H	H	H	H	A	H	H	H	H	A	A	B	B	H	A
DK186.022	H	A	H	H	A	H	H	H	H	H	H	H	H	B	H	A	A	A	H	H	H	H	H	A	B	H	B	H	H	H	B	H	A	H	B	H	A	A	H	H	H	H	A	H	H	H	B	H	H
DK186.023	H	A	H	H	H	H	H	H	H	H	H	H	H	H	H	H	H	H	B	A	B	H	H	A	B	H	B	H	H	H	B	H	A	H	B	H	A	A	H	B	A	H	A	H	H	H	B	H	B
DK186.024	H	H	H	H	A	H	H	H	H	H	H	H	H	H	B	H	H	H	H	H	H	H	H	H	H	H	H	H	A	H	H	B	H	A	H	B	H	H	H	B	H	B	H	H	B	H	H	H	H
DK186.025	H	A	H	H	H	H	H	A	A	A	B	B	H	H	B	H	H	H	H	H	H	A	A	H	H	H	H	H	A	H	H	H	A	H	B	H	A	A	H	H	H	B	H	A	H	H	H	H	H
DK186.026	B	A	B	A	A	B	A	A	A	A	B	B	B	A	B	B	B	B	A	B	A	H	H	A	B	H	B	H	H	H	B	H	A	H	B	H	A	A	H	H	H	B	H	H	B	A	H	B	B
DK186.027	H	H	H	H	H	A	B	B	B	B	H	H	H	H	H	H	H	H	H	H	H	U	H	H	H	B	H	B	H	B	A	H	A	H	H	H	H	H	A	H	H	H	H	A	H	H	H	H	B
DK186.028	B	A	B	A	A	B	A	A	A	A	B	B	B	A	B	B	B	B	A	H	H	A	A	B	H	B	H	B	H	B	H	H	A	H	H	H	H	H	A	H	H	H	H	A	H	H	H	H	A
DK186.029	A	H	A	B	H	A	B	B	B	B	H	H	H	H	H	H	H	H	B	A	B	A	A	H	H	H	H	H	A	H	H	B	A	H	B	H	H	H	H	B	A	H	A	H	H	H	B	H	B
DK186.030	A	H	A	B	H	H	H	H	H	H	H	H	H	H	H	H	H	H	H	H	H	H	H	A	B	H	B	H	H	H	B	H	A	H	B	H	A	A	H	H	H	B	H	H	B	H	B	A	A
DK186.031	B	A	H	H	H	A	B	B	B	B	A	A	A	B	H	A	A	A	B	A	B	H	H	B	A	B	A	B	A	B	H	B	H	A	A	B	B	B	A	B	A	A	A	A	A	B	B	A	H
DK186.032	B	A	B	A	A	H	H	H	H	H	H	H	H	H	H	H	H	A	B	A	B	A	A	A	B	H	B	H	H	H	B	H	A	H	B	H	A	A	H	H	H	H	H	A	H	H	H	H	B
DK186.033	H	H	H	H	A	A	B	B	B	B	A	A	A	B	H	A	A	A	B	A	B	A	A	B	A	B	A	B	A	B	A	B	A	H	H	H	H	H	A	H	H	H	H	A	H	H	B	A	B
DK186.034	B	A	B	A	A	B	A	A	A	A	B	B	H	H	B	H	H	H	H	H	B	A	A	H	H	H	H	H	A	H	H	B	H	A	H	B	H	H	H	B	A	H	A	H	H	H	B	H	H
DK186.035	H	H	H	H	A	B	A	A	A	A	B	B	B	A	B	B	B	B	A	H	U	A	A	H	H	H	H	H	A	H	H	H	A	H	B	H	A	A	H	H	H	B	H	H	B	A	H	B	H
DK186.036	H	A	H	H	H	H	A	A	A	A	B	B	B	A	B	B	H	H	H	H	H	H	H	A	B	H	B	H	H	H	B	H	A	H	B	H	A	A	H	H	H	B	H	H	B	A	H	H	H
DK186.038	H	H	H	H	A	B	A	A	A	A	B	B	B	A	B	B	B	B	A	B	A	A	A	B	A	B	A	B	A	B	A	B	H	A	A	B	H	H	A	H	H	H	H	A	H	H	H	H	H
DK186.039	A	H	A	B	H	H	H	H	H	H	H	H	H	A	B	B	B	B	A	H	U	A	A	H	H	H	H	H	A	H	H	B	H	A	H	B	H	H	H	B	A	H	A	A	A	B	B	U	H
DK186.040	B	A	B	H	H	A	B	B	B	B	A	A	A	B	H	A	A	A	B	H	H	H	H	A	B	H	B	H	H	H	B	H	A	H	B	H	A	A	H	H	H	B	H	H	B	A	H	H	H
DK186.041	A	H	A	B	H	H	H	H	H	H	H	H	H	H	B	H	H	H	H	H	H	H	H	A	B	H	B	H	H	H	B	H	A	H	B	H	A	A	H	B	A	A	A	A	A	B	B	U	B
DK194.143	B	A	B	A	A	B	A	A	A	A	B	B	B	A	B	B	B	B	A	H	H	H	H	A	B	H	B	H	H	H	B	H	A	H	B	H	A	A	H	H	H	B	H	H	B	A	H	H	H
DK194.144	H	A	H	H	H	H	H	H	H	H	H	H	H	H	B	H	H	H	H	H	H	A	A	H	H	H	H	H	A	H	H	B	H	A	H	B	H	H	H	B	A	H	A	H	A	B	B	A	H
DK194.145	B	A	B	A	A	B	A	A	A	A	B	B	B	A	B	B	B	B	A	B	A	H	H	A	B	H	B	H	H	H	B	H	A	H	B	H	A	A	H	H	H	B	H	A	H	H	H	H	H
DK194.146	B	A	B	A	H	H	H	H	H	H	H	H	H	H	B	H	H	H	A	B	A	A	A	H	H	H	H	H	A	H	H	B	H	A	H	B	H	H	H	B	A	B	H	H	B	A	H	B	B
DK194.147	H	A	H	H	H	A	B	B	B	B	A	A	A	B	H	A	A	A	B	A	B	H	H	H	H	B	H	B	H	B	A	B	H	A	A	B	B	B	A	B	A	A	A	A	A	B	B	A	A
DK194.148	H	H	H	H	A	A	B	B	B	B	A	A	A	B	H	A	H	H	H	H	H	H	H	A	B	H	B	H	H	H	B	B	H	A	H	B	H	H	H	B	A	H	A	H	H	H	B	H	B
DK194.149	B	H	H	H	A	H	B	B	B	B	A	A	A	B	H	A	A	A	B	A	B	H	H	H	H	B	H	B	H	B	H	H	A	H	H	H	H	H	A	H	H	H	H	A	H	H	H	H	B
DK194.150	H	A	H	H	H	B	A	A	A	A	B	B	B	H	B	H	H	H	H	H	H	H	H	H	H	B	H	B	H	B	H	H	A	H	H	H	H	H	A	H	H	H	H	A	H	H	H	H	H
DK194.151	B	A	A	B	H	A	B	B	B	B	A	A	A	B	H	A	A	A	B	A	B	H	H	A	B	H	B	H	H	H	H	B	H	A	H	B	H	H	H	B	H	B	H	H	B	A	H	B	H
DK194.152	B	A	B	H	A	H	H	H	H	H	H	H	H	H	H	H	H	H	H	H	H	H	H	A	B	H	B	H	H	H	B	H	A	H	B	H	A	A	H	H	H	B	H	H	B	A	H	B	H
DK194.153	H	A	H	B	H	A	B	B	B	B	A	A	A	B	H	A	A	A	B	A	B	H	H	A	B	H	B	H	H	H	B	H	A	H	B	B	H	H	H	B	A	H	A	H	H	H	B	H	A
DK194.154	H	A	H	H	H	H	H	H	H	H	H	H	H	H	B	H	H	B	A	H	H	H	H	H	A	B	A	B	A	B	A	B	H	A	A	B	B	B	A	B	A	H	A	H	H	H	B	B	H
DK194.155	B	A	B	A	A	B	A	H	H	H	H	H	H	B	H	A	A	A	B	A	B	A	A	B	A	B	H	B	H	B	H	H	A	H	H	H	H	H	A	H	H	H	A	H	H	H	B	H	B
DK194.156	B	A	B	A	A	B	A	A	A	A	B	B	B	A	B	B	H	H	H	H	H	H	H	H	H	B	H	B	H	B	H	H	A	H	H	H	H	H	A	H	H	H	H	A	H	H	H	A	B
DK194.157	H	H	H	H	A	H	H	H	H	H	H	H	H	H	H	H	H	H	H	H	H	H	H	H	H	B	H	B	H	B	H	H	H	A	A	B	B	B	A	B	A	H	H	A	H	H	H	B	A
DK194.158	H	A	H	H	H	A	B	B	B	B	A	A	H	H	H	H	H	H	H	H	H	H	H	A	B	H	B	H	H	H	B	H	A	H	B	H	A	A	H	H	H	B	H	H	B	A	H	B	B
DK194.159	A	H	A	B	H	A	B	B	B	B	A	H	H	H	H	H	H	H	H	H	H	H	H	H	H	B	H	B	H	B	H	B	H	A	A	B	B	B	A	B	H	H	H	A	H	H	H	H	H
DK194.160	A	H	A	B	H	A	H	H	H	H	H	H	H	A	B	B	B	B	A	B	A	H	H	H	H	B	H	B	H	B	H	H	A	H	H	H	H	H	A	H	A	A	A	A	A	B	B	A	H
DK194.161	A	H	A	B	H	H	H	H	H	H	H	H	H	H	B	H	H	H	H	H	H	A	A	H	H	H	H	H	A	H	H	B	H	H	B	H	A	A	H	H	H	B	H	H	B	A	H	B	A
DK194.162	B	A	B	A	A	B	A	A	A	A	H	H	H	U	B	H	H	H	H	H	H	H	H	A	B	H	B	H	H	H	B	H	A	H	B	B	H	H	H	B	A	H	A	H	H	H	B	A	A
DK194.163	B	A	B	A	A	H	H	H	H	H	H	H	H	A	B	B	B	B	A	B	A	A	A	B	A	B	A	B	A	B	A	B	H	A	A	B	B	B	A	B	A	A	A	A	A	B	B	A	B
DK194.164	B	A	H	H	A	H	H	B	B	B	A	A	A	B	H	A	A	H	H	H	H	H	H	A	B	H	B	H	H	H	B	H	A	H	B	H	A	A	A	H	H	H	H	A	H	H	H	H	H
DK194.165	H	A	H	H	H	H	H	H	H	H	H	H	H	U	B	H	H	H	H	H	H	H	H	H	H	B	H	B	H	B	H	H	A	H	H	H	H	H	A	H	H	B	H	H	B	A	H	H	H
DK194.166	B	A	B	A	A	H	H	H	H	H	H	H	H	H	B	H	H	H	H	H	H	H	H	H	H	B	H	B	H	B	H	H	A	H	H	H	H	H	A	H	H	H	H	A	H	B	B	A	H
DK194.167	H	A	H	H	H	A	H	H	H	H	H	H	H	H	H	H	H	A	B	A	B	H	H	A	B	H	B	H	H	H	B	B	H	A	H	B	H	H	H	B	A	H	A	H	H	H	B	H	B
DK194.168	A	H	A	B	H	H	H	H	H	H	H	H	B	A	B	B	B	B	A	B	A	A	A	B	A	B	A	B	A	B	A	B	H	A	A	B	B	B	A	B	A	A	A	A	A	B	B	A	H
DK194.169	B	A	B	A	A	B	A	A	H	H	H	H	H	H	H	H	H	H	B	A	B	A	A	B	A	B	A	B	A	B	A	B	H	A	A	B	B	B	A	B	A	A	A	A	H	H	B	H	A
DK194.170	H	A	H	H	H	B	A	A	A	A	B	B	B	A	B	B	B	B	A	B	A	H	H	A	B	H	B	H	H	H	B	H	H	A	H	B	H	H	H	B	H	B	H	H	B	A	H	B	B
DK194.171	A	H	H	H	H	H	H	H	H	H	H	B	B	A	B	B	B	B	A	B	A	H	H	A	B	H	B	H	H	H	B	H	A	H	B	H	A	A	H	H	H	B	H	H	H	H	B	H	A
DK194.172	B	A	B	A	H	A	B	B	B	B	A	A	A	B	H	A	A	A	H	H	H	H	H	H	H	B	H	B	H	B	H	H	A	H	H	H	H	H	A	H	H	H	A	A	A	B	B	A	A
DK194.173	H	A	A	B	H	H	H	H	H	H	H	H	H	H	H	H	H	H	H	H	H	A	A	B	A	B	A	B	A	B	A	B	H	A	A	B	B	B	A	B	A	A	A	A	A	H	B	H	A
DK194.174	A	H	A	B	H	A	B	B	B	H	H	H	H	H	B	H	H	H	A	B	A	A	A	H	H	H	H	H	A	H	H	B	H	A	H	B	H	A	H	H	H	B	H	H	H	H	B	H	H
DK194.176	H	H	H	H	A	B	A	A	A	A	B	B	B	A	B	B	B	B	A	B	A	A	A	B	A	B	A	B	A	B	A	B	H	A	A	B	B	B	A	B	A	A	A	H	H	H	B	H	A
DK194.177	B	A	B	A	A	B	A	A	A	A	B	B	B	A	B	B	B	B	A	H	H	H	H	A	B	H	B	H	H	H	B	H	A	H	B	H	A	A	H	H	H	B	H	H	B	H	H	H	H
DK194.178	A	H	A	B	H	A	H	H	H	H	H	H	B	A	B	B	B	B	A	B	A	H	H	H	H	B	H	B	H	B	H	H	A	H	H	H	H	H	A	B	A	A	A	H	H	H	B	H	H
DK194.179	H	H	H	H	H	A	B	B	B	B	A	A	A	H	H	H	H	H	H	H	H	A	A	B	A	B	A	B	A	B	A	B	H	A	A	B	B	B	A	B	A	A	A	A	A	B	B	A	B
DK194.180	A	H	A	B	H	H	A	A	A	A	H	H	H	H	B	H	H	H	H	H	H	H	H	H	H	B	H	B	H	B	H	H	A	H	H	H	H	H	A	H	H	H	H	A	H	H	H	H	B
DK194.181	A	H	A	B	H	A	B	H	H	H	H	H	H	H	H	H	H	H	H	B	A	A	A	B	A	B	A	B	A	B	A	H	A	H	H	H	H	H	A	H	H	H	H	A	H	H	H	H	B
DK194.182	H	A	H	H	H	H	H	H	H	H	H	H	H	H	B	B	B	B	H	H	H	H	H	H	H	B	H	B	H	B	H	H	A	H	H	H	H	H	A	H	H	H	H	A	H	H	B	A	H
DK194.183	B	A	B	A	A	B	A	A	A	A	B	B	B	A	B	B	B	B	A	B	A	H	H	A	B	H	B	H	H	H	B	H	A	H	B	H	A	A	H	H	H	B	H	H	B	H	H	H	H
DK194.184	B	A	B	A	A	H	H	H	H	H	H	H	A	B	H	A	A	A	B	A	B	A	A	H	H	H	H	H	A	H	H	B	A	H	B	H	A	A	H	H	H	B	H	H	B	A	H	H	H
DK194.185	B	A	B	A	A	B	A	A	A	A	B	B	B	A	B	B	B	B	A	B	A	A	A	H	H	H	H	H	A	H	B	H	A	H	B	H	A	A	H	H	H	H	A	H	H	H	B	H	H
DK194.186	H	A	H	H	H	H	H	H	H	H	H	H	B	A	B	B	B	B	A	B	A	A	A	B	A	B	A	B	A	B	A	B	H	A	A	B	B	B	A	B	H	H	H	A	H	H	H	H	H
DK194.187	B	A	B	A	A	B	A	A	A	A	B	B	B	A	B	B	B	B	A	B	A	A	H	H	H	B	H	B	H	B	H	H	A	H	H	H	H	H	A	H	H	H	H	H	B	A	H	B	A
DK194.188	B	A	B	H	A	H	H	H	H	H	H	H	H	H	H	H	H	H	H	H	H	A	A	A	B	H	B	H	H	H	B	H	A	H	B	H	A	A	H	H	H	B	H	H	B	A	H	B	A
DK194.189	H	H	H	H	A	H	H	B	B	B	A	A	A	B	H	A	A	A	B	A	B	A	A	B	A	B	A	B	A	B	A	B	H	A	A	B	B	B	A	B	A	A	A	H	H	H	B	H	A
DK194.190	B	A	B	A	A	B	A	A	A	A	B	B	B	A	B	B	B	B	A	B	A	H	H	A	B	H	B	H	H	H	B	H	A	H	B	H	A	A	H	H	H	B	H	H	B	A	H	H	H
DK194.191	A	H	A	B	H	A	H	H	H	H	H	H	H	H	H	H	H	H	H	H	H	A	A	H	H	B	H	B	H	B	H	H	A	H	H	H	H	H	A	H	H	H	A	A	A	B	B	A	H
DK194.192	A	H	A	B	H	A	B	B	B	B	A	A	A	B	H	A	A	A	B	A	B	H	H	H	A	B	A	B	A	B	A	B	H	A	A	B	B	B	A	B	A	H	H	H	B	A	H	B	A
DK194.193	A	H	A	B	H	H	H	H	H	H	H	H	H	H	B	H	H	H	H	B	A	H	H	H	H	B	H	B	H	B	H	H	A	H	H	B	B	B	A	B	A	H	H	H	B	A	H	B	H
DK194.194	A	H	A	B	H	H	H	H	H	H	H	H	A	B	H	A	A	A	B	A	B	A	H	H	H	B	H	B	H	B	H	H	A	H	H	H	H	H	A	H	H	B	H	H	B	A	H	B	A
DK194.195	B	A	B	A	A	B	A	A	A	A	B	B	B	A	B	B	B	B	A	B	A	H	H	A	B	H	H	H	A	H	H	B	H	A	H	B	H	H	H	B	A	H	A	H	H	H	B	A	A
DK194.196	B	A	B	A	A	H	H	H	H	H	H	H	H	H	H	H	H	H	H	H	H	H	A	B	A	B	A	B	A	B	A	B	H	A	A	B	B	B	A	B	A	A	H	H	B	A	H	B	H
DK194.197	H	A	H	H	H	H	H	H	H	H	H	H	H	H	B	H	H	H	H	H	H	H	H	A	B	H	B	H	H	H	B	H	H	A	H	B	H	H	H	B	A	H	A	H	H	H	H	H	H
DK194.198	A	H	A	B	H	A	B	B	B	B	H	H	H	H	H	H	H	H	H	H	H	A	A	B	A	B	A	B	A	B	A	B	H	A	A	B	B	B	A	B	A	H	A	H	H	H	B	B	H
DK194.199	H	A	H	H	H	H	A	A	A	A	B	B	B	A	B	B	B	B	A	B	A	H	H	A	B	H	B	H	H	H	B	H	A	H	B	H	A	A	H	H	H	B	H	H	B	A	H	H	H
DK194.200	H	A	H	H	H	H	H	H	H	H	H	H	H	U	B	H	H	B	A	B	A	A	A	B	A	B	A	B	A	B	A	B	H	A	A	H	H	H	A	H	H	H	H	A	H	H	H	H	B
DK194.201	H	H	H	H	A	H	H	B	B	B	H	H	H	U	B	H	B	B	A	B	A	H	H	H	H	B	H	B	H	B	H	H	A	H	H	H	H	H	A	H	H	H	H	A	H	H	H	A	B
DK194.202	A	H	A	B	H	A	B	B	B	B	H	H	H	H	H	H	H	H	H	H	H	A	A	H	H	H	H	H	A	H	H	B	H	A	H	B	H	H	H	B	H	B	H	H	B	A	H	B	B
DK194.204	A	H	A	B	H	H	H	H	H	H	H	H	H	H	B	H	H	H	H	H	H	H	H	B	A	B	A	B	A	B	A	B	H	A	A	B	B	B	A	B	A	B	H	H	B	A	H	B	H
DK194.205	H	A	H	H	H	H	H	H	H	H	H	H	H	H	B	H	H	H	H	H	H	A	A	H	H	H	H	H	A	H	H	B	H	A	H	H	A	A	H	H	H	B	H	H	B	A	H	H	B
DK194.206	B	A	H	H	A	H	H	H	H	H	H	H	H	B	H	A	A	A	B	A	B	A	A	B	A	B	A	B	A	B	A	B	A	H	H	H	A	A	H	H	H	B	H	H	B	A	H	H	A
DK194.207	A	H	A	B	H	H	H	H	H	H	H	H	H	A	B	B	B	B	H	H	H	H	H	H	H	B	H	B	H	B	H	H	A	A	A	B	B	B	A	B	A	A	A	A	A	B	B	A	B
DK194.208	B	A	B	A	A	H	H	H	H	H	H	H	H	H	H	H	H	H	H	H	H	H	H	A	B	H	B	H	H	H	B	H	A	H	B	H	A	A	H	B	A	H	A	H	H	H	B	H	A
DK194.209	H	A	H	H	H	A	B	B	B	B	H	H	H	H	H	H	H	H	H	H	H	H	H	H	H	B	A	B	A	B	A	B	H	A	A	B	B	B	A	B	A	A	A	A	A	B	B	H	H
DK194.210	H	H	H	H	A	H	H	H	H	H	H	H	H	H	H	A	A	A	B	A	B	H	H	H	H	B	A	B	A	B	A	B	H	A	H	B	H	H	H	B	A	H	A	H	H	H	B	H	H
DK194.211	H	A	A	B	H	A	B	B	B	B	A	A	A	B	H	A	A	A	B	A	B	A	A	B	A	B	A	B	A	B	A	B	H	A	A	B	B	B	A	B	A	A	A	A	A	H	B	B	H
DK194.212	H	H	H	H	A	H	H	H	H	H	H	H	H	H	H	H	H	H	H	H	H	H	H	H	H	B	H	B	H	B	H	H	A	H	H	H	H	H	A	H	A	A	A	A	A	B	B	A	A
DK194.213	B	A	B	A	A	B	A	A	A	A	B	B	B	A	B	B	B	B	A	B	A	H	H	H	H	B	H	B	H	B	H	H	A	H	H	H	A	A	H	H	H	B	H	H	B	A	H	B	B
DK194.214	A	H	A	B	H	H	H	H	H	H	H	H	H	H	H	H	H	H	H	H	H	H	H	H	H	B	H	B	H	B	H	H	A	H	B	H	H	H	H	B	A	H	A	H	H	H	B	H	H
DK194.215	H	A	H	H	H	A	B	B	B	B	A	A	A	B	H	A	A	A	B	A	B	A	A	H	H	H	H	H	A	H	H	B	H	A	H	B	H	H	H	B	A	H	A	H	A	B	B	A	H
DK194.216	H	A	B	A	A	B	A	A	A	A	B	B	B	H	B	H	H	H	H	H	H	A	A	H	H	H	H	H	A	H	H	B	A	H	B	H	A	A	H	H	A	H	A	H	H	H	B	H	B
DK186.095	H	H	H	H	A	H	H	H	H	H	H	H	H	H	H	H	H	H	H	H	H	A	A	H	H	H	H	H	A	H	H	B	H	A	H	B	B	B	A	B	A	A	A	A	A	B	B	A	H
DK186.096	A	H	A	B	H	H	A	A	A	A	B	B	B	A	B	B	B	B	A	B	A	A	A	B	A	B	A	B	A	H	H	B	H	A	H	B	H	H	H	B	A	H	A	H	B	A	H	B	H
DK186.097	A	H	A	B	H	A	H	H	H	H	H	H	H	H	B	H	B	B	A	B	A	A	A	H	H	H	H	H	A	H	H	B	H	A	H	B	H	H	H	B	A	H	A	H	H	H	B	A	H
DK186.099	H	H	H	H	A	B	A	A	A	A	B	B	B	A	B	B	B	B	A	H	H	A	A	H	H	B	H	B	H	B	H	H	A	H	H	H	H	H	A	H	H	H	H	A	H	H	H	H	B
DK186.100	H	A	H	H	H	H	H	H	H	H	H	H	H	H	B	H	H	H	H	H	H	H	H	H	H	B	H	B	H	B	H	H	A	H	H	H	H	H	A	H	H	A	A	A	A	B	B	A	H
DK186.101	B	A	B	A	A	H	H	H	H	H	H	H	H	H	B	H	H	H	H	H	H	A	A	B	A	B	A	B	A	B	A	B	H	A	A	B	B	B	A	H	H	A	A	A	A	B	B	A	H
DK186.102	H	H	H	H	A	H	H	H	H	H	H	H	H	H	H	H	H	H	H	H	H	A	A	B	A	B	H	B	H	B	H	H	A	H	H	H	H	H	A	H	H	H	A	A	A	B	B	A	H
DK186.104	B	A	B	A	A	H	H	H	H	H	H	H	H	H	H	H	H	H	H	H	H	A	A	B	A	B	A	B	A	B	H	H	A	H	H	H	H	H	A	H	H	H	H	A	H	H	B	A	H
DK186.105	H	H	H	H	A	A	B	B	B	B	A	A	A	B	H	A	H	H	H	H	H	H	H	H	H	B	H	B	H	B	H	H	A	A	A	B	B	B	A	B	A	A	A	A	A	B	B	H	B
DK186.106	B	A	B	A	A	B	A	A	A	A	B	B	B	A	B	B	B	B	A	B	A	H	H	H	H	B	H	B	H	B	H	H	H	A	A	B	B	B	A	B	A	H	A	H	H	H	B	H	H
DK186.107	H	H	H	H	A	H	H	H	H	H	H	H	H	H	B	H	H	B	A	B	A	A	A	B	A	B	A	B	A	B	A	B	H	A	A	H	H	H	A	H	H	H	H	A	H	H	H	H	H
DK186.108	H	A	H	H	H	H	A	A	A	A	B	B	H	H	B	H	H	H	H	H	H	A	A	B	A	B	A	B	A	H	H	B	H	A	H	B	H	A	H	H	H	B	H	H	B	A	H	B	B
DK186.109	H	H	H	H	A	B	A	A	A	H	H	H	H	H	B	H	B	B	A	B	A	H	H	A	B	H	B	H	H	H	B	H	A	H	B	H	A	A	H	H	A	H	A	H	H	H	B	A	B
DK186.110	H	H	H	H	A	H	H	H	H	H	A	A	A	B	H	A	A	A	B	A	B	H	H	H	H	B	H	B	H	B	H	H	A	H	H	H	H	H	A	H	A	A	A	A	A	B	B	A	A
DK186.111	B	A	B	A	A	A	B	B	B	B	A	A	A	B	H	A	A	A	B	A	B	H	H	H	H	B	H	B	H	B	H	H	A	H	H	H	H	H	A	B	A	A	A	A	A	B	B	H	B
DK186.112	A	H	A	B	H	A	H	H	H	H	H	H	H	H	H	H	H	H	H	H	H	H	H	A	B	H	B	H	H	H	B	H	A	H	B	H	A	A	H	B	A	H	A	H	H	H	B	H	H
DK186.114	H	H	H	H	H	A	B	B	B	B	A	A	A	H	H	H	H	H	H	H	H	H	H	A	B	H	B	H	H	H	B	H	A	A	H	B	B	B	A	B	A	A	H	A	H	H	H	H	A
DK186.115	H	A	H	H	H	H	H	A	A	A	B	B	B	A	B	B	B	B	A	B	A	A	A	B	A	B	A	B	A	B	A	B	H	A	A	H	H	H	A	H	H	H	H	A	H	H	H	B	A
DK186.116	H	A	H	H	H	H	H	H	H	H	H	B	B	A	B	B	B	B	A	B	A	H	H	A	B	H	B	H	H	H	B	H	A	H	B	H	A	A	H	H	H	B	H	H	H	H	B	H	H
DK186.043	A	H	A	B	H	A	B	B	B	B	A	A	H	H	H	H	H	H	H	A	B	A	A	B	A	B	A	B	A	B	A	B	H	A	A	B	B	B	A	B	H	H	H	A	H	H	H	H	H
DK186.044	B	A	B	A	H	H	H	B	B	B	A	A	A	B	H	A	H	H	H	H	H	A	A	H	H	H	H	H	A	H	H	B	H	A	H	B	H	H	H	B	A	H	A	A	A	B	B	A	A
DK186.045	B	A	H	H	H	H	H	H	H	H	H	H	H	H	B	H	H	H	H	H	H	H	H	A	B	H	B	H	H	H	B	H	A	H	B	H	A	A	H	H	H	B	H	A	H	H	H	A	A
DK186.046	A	H	A	B	H	H	A	A	A	A	B	B	B	A	B	B	B	B	A	B	A	A	A	H	H	H	H	H	A	H	H	B	H	A	H	H	A	A	H	H	H	B	H	A	H	H	H	H	H
DK186.047	B	A	B	A	A	H	H	H	H	H	H	H	H	H	B	H	H	H	H	H	H	A	A	B	A	B	A	B	A	B	A	B	H	A	A	B	B	B	A	B	A	H	H	H	B	A	H	B	B
DK186.048	A	H	A	B	H	A	B	B	B	B	A	A	A	H	H	H	H	H	H	H	H	H	H	A	B	H	B	H	H	H	B	H	A	H	B	H	A	A	H	H	H	B	H	H	B	A	H	B	A
DK186.049	B	A	B	A	A	H	H	B	B	B	H	H	H	H	H	H	H	H	H	H	H	A	A	B	A	B	A	B	A	B	A	B	H	A	A	B	B	B	A	B	A	A	A	A	A	B	B	A	H
DK186.050	H	A	H	H	H	H	A	A	A	A	B	B	B	A	B	B	B	B	A	B	A	H	H	A	B	H	B	H	H	H	B	H	H	A	H	B	H	H	H	B	A	H	A	A	A	H	H	H	H
DK186.051	H	H	H	H	A	B	A	A	A	A	B	B	B	A	B	B	H	H	A	B	A	A	A	B	A	B	A	B	A	B	A	B	H	A	A	H	H	H	A	H	H	H	H	A	H	H	H	H	A
DK186.052	A	H	A	B	H	H	H	H	H	H	H	H	H	H	B	H	H	H	H	H	H	H	H	H	H	B	H	B	H	B	H	H	A	H	H	H	H	H	A	H	H	H	H	H	B	A	H	B	A
DK186.053	H	A	H	H	H	B	A	A	A	A	B	B	H	H	B	H	H	H	H	H	H	A	A	B	A	B	A	B	A	B	A	B	H	A	A	H	H	H	A	H	H	H	H	H	H	H	B	H	H
DK186.054	H	H	B	A	A	B	A	A	A	A	B	B	B	A	B	B	B	H	H	H	H	H	H	H	H	B	H	B	H	B	H	H	A	H	H	H	H	H	A	H	H	H	H	A	H	H	H	H	H
DK186.056	H	H	H	H	A	B	A	A	A	A	B	B	B	H	B	H	H	H	H	H	H	A	A	H	H	H	H	H	A	H	H	B	H	A	H	B	H	H	H	B	A	H	A	H	H	H	B	H	B
DK186.057	B	A	B	A	A	B	A	A	A	A	B	B	B	A	B	B	B	B	A	B	A	H	H	H	H	B	H	B	H	B	H	H	A	H	H	H	H	H	A	H	H	H	H	A	H	A	H	B	H
DK186.058	A	H	A	B	H	A	B	B	B	B	A	A	A	B	H	A	A	A	B	A	B	A	A	B	A	B	A	B	A	B	H	H	A	H	H	H	H	H	A	H	H	H	A	H	H	H	B	H	H
DK186.059	H	A	H	H	H	H	B	B	B	B	A	A	A	B	H	A	A	H	H	H	H	A	A	H	H	H	H	H	A	H	H	B	H	A	H	B	H	H	H	B	A	H	A	H	H	H	H	H	H
DK186.060	H	A	A	B	H	A	B	B	B	B	A	A	A	B	H	A	A	A	B	A	B	A	A	H	H	H	H	H	A	H	B	H	A	H	B	H	A	A	H	H	H	B	H	H	B	A	H	B	H
DK186.061	H	H	H	H	H	H	H	H	H	H	H	H	H	H	B	H	H	H	H	H	H	H	H	A	H	H	H	H	A	H	H	B	H	A	H	B	H	H	H	B	A	H	A	H	H	H	B	H	A
DK186.062	H	A	H	H	H	B	A	A	A	A	B	B	B	A	B	B	H	H	H	H	H	H	H	A	H	H	H	H	A	H	H	B	H	A	H	B	H	H	H	B	A	H	A	H	H	H	B	H	H
DK186.064	B	A	B	A	A	H	H	H	H	H	H	H	H	H	H	H	H	H	B	A	B	H	H	A	B	H	B	H	H	H	H	B	H	A	H	B	H	H	H	B	H	B	H	H	B	A	H	B	A
DK186.065	H	H	H	H	A	H	H	H	H	H	H	A	A	B	H	A	A	A	B	A	B	A	A	H	H	H	H	H	A	H	H	H	A	H	B	H	A	A	H	H	A	H	A	H	H	H	B	A	A
DK186.066	A	H	A	B	H	H	H	H	H	H	H	H	H	H	B	H	H	H	H	H	H	H	H	A	B	H	B	H	H	H	B	H	A	H	B	H	A	A	H	H	H	B	H	H	B	A	H	A	B
DK186.067	H	A	A	B	H	A	B	B	B	B	A	A	A	B	H	A	A	A	B	A	B	A	A	H	H	H	H	H	A	H	H	B	H	A	H	B	H	A	H	H	H	B	H	H	B	A	H	B	A
DK186.068	H	A	H	H	H	A	B	B	B	B	A	A	A	B	H	A	A	A	B	A	B	A	A	H	H	H	H	H	A	H	H	B	H	A	H	B	H	H	H	B	H	B	H	A	H	H	H	H	H
DK186.071	B	A	B	A	A	B	A	A	A	A	H	H	H	H	B	H	H	H	H	H	H	H	H	A	B	H	B	H	H	H	B	H	A	H	B	H	H	H	H	B	A	H	H	H	B	A	H	B	H
DK186.072	B	A	B	A	A	B	A	A	A	A	B	B	H	H	B	H	H	H	H	H	H	H	H	H	H	B	H	B	H	B	H	H	A	H	H	H	H	H	A	H	H	H	H	A	H	A	H	B	B
DK186.073	A	H	A	B	H	H	H	A	A	A	B	B	B	A	B	B	B	B	A	B	A	H	H	A	B	H	B	H	H	H	B	H	H	A	H	B	H	H	H	B	A	H	A	H	H	H	B	A	A
DK186.074	H	H	B	A	A	B	A	A	A	A	B	B	B	A	B	B	B	B	A	B	A	H	H	A	B	H	B	H	H	H	B	H	A	H	B	H	H	H	A	H	A	A	A	A	A	B	B	A	H
DK186.075	B	A	B	A	A	H	H	B	B	B	A	A	A	B	H	A	A	A	B	A	B	A	H	H	H	B	H	B	H	B	H	H	A	H	H	H	H	H	A	H	H	H	H	A	H	H	H	H	H
DK186.076	B	A	B	A	A	B	A	A	A	A	B	B	B	A	B	B	B	B	A	B	A	H	H	A	B	H	B	H	H	H	B	H	H	A	H	B	H	H	H	B	A	H	A	H	H	H	B	H	H
DK186.077	H	A	H	H	A	B	A	A	A	A	B	B	B	A	B	B	H	H	H	H	H	A	A	B	A	B	A	B	A	B	A	B	H	A	A	B	B	B	A	B	A	H	H	A	H	H	H	B	H
DK186.078	B	A	B	A	A	H	H	H	H	H	A	A	A	B	H	A	A	A	B	A	B	A	A	H	H	H	H	H	A	H	H	B	H	A	H	B	H	H	H	B	A	H	A	H	H	H	B	H	B
DK186.079	B	A	B	A	A	H	H	H	H	H	A	A	A	B	H	A	A	A	B	A	B	A	A	H	H	H	H	H	A	H	H	H	A	H	B	H	A	A	H	H	H	B	A	H	H	H	B	H	H
DK186.080	A	H	A	B	A	H	H	H	H	H	H	H	H	H	H	H	H	H	B	A	B	H	H	B	A	B	A	B	A	B	A	B	H	A	A	B	B	B	A	B	A	A	A	A	A	B	B	H	A
DK186.081	H	H	H	H	A	H	B	B	B	B	A	A	A	B	H	A	A	A	B	A	B	H	H	A	B	H	B	H	H	H	B	H	H	A	H	B	H	H	H	B	A	H	A	H	H	H	B	H	H
DK186.082	H	A	H	H	H	B	A	A	A	A	B	B	B	H	B	H	H	H	H	H	H	H	H	A	B	H	B	H	H	H	B	H	A	H	B	H	A	H	A	H	H	H	H	A	H	H	H	H	H
DK186.083	A	H	A	B	H	H	H	H	H	H	H	H	H	H	H	H	H	H	H	H	H	H	H	A	B	H	B	H	H	H	B	H	A	H	B	H	A	A	H	H	H	H	H	A	H	H	H	H	B
DK186.084	A	H	A	B	H	A	B	B	B	B	H	H	H	H	H	H	H	H	B	A	B	A	A	B	A	B	A	B	A	B	A	B	H	A	A	B	B	B	A	B	A	H	H	A	H	H	H	H	B
DK186.093	H	A	H	H	H	A	B	B	H	H	H	H	H	H	H	H	H	H	H	H	H	H	H	A	B	H	B	H	H	H	B	H	H	A	H	B	H	H	H	B	A	B	H	H	B	A	H	B	H
DK186.094	H	A	H	H	H	H	H	H	H	H	H	H	H	H	B	H	H	H	H	H	H	H	H	H	H	B	H	B	H	B	H	H	A	H	H	H	H	H	A	H	H	H	H	A	H	H	H	B	B
DK194.001	B	A	B	A	A	A	B	B	B	B	A	A	A	B	H	A	A	A	B	H	H	A	A	B	A	B	A	B	A	B	H	H	A	H	H	H	H	H	A	H	H	H	A	A	A	B	B	A	H
DK194.003	H	H	H	H	A	H	H	H	H	H	H	H	H	H	B	H	H	H	H	H	H	H	H	A	B	H	B	H	H	H	B	H	A	H	B	B	H	H	H	B	A	H	A	H	H	H	H	B	A
DK194.004	H	H	H	H	A	H	H	H	H	H	H	H	H	H	H	H	H	H	H	H	H	A	A	B	A	B	H	B	H	B	H	H	A	H	H	H	H	H	A	H	H	H	H	A	H	H	B	A	B
DK194.005	H	A	H	H	H	H	H	H	H	H	H	H	H	H	B	H	H	H	H	H	H	H	H	H	H	B	H	B	H	B	H	H	A	H	H	H	B	B	A	B	A	A	H	A	H	H	H	B	H
DK194.006	B	A	B	A	A	H	H	H	H	H	H	H	H	H	H	H	H	H	H	A	B	A	A	H	H	B	H	B	H	B	H	H	A	H	H	H	H	H	A	H	H	A	A	A	A	B	B	A	A
DK194.007	H	A	H	H	H	H	H	H	H	H	H	H	H	H	B	H	H	H	H	B	A	H	H	H	H	B	H	B	H	B	H	H	A	H	H	H	H	H	A	H	H	H	H	A	H	A	H	B	H
DK194.008	H	A	H	H	H	B	A	A	A	A	H	H	H	H	B	H	H	H	H	H	H	H	H	H	H	B	H	B	H	B	H	H	A	H	H	H	H	H	A	H	A	A	A	A	A	B	B	A	H
DK194.009	A	H	A	B	H	A	B	B	B	B	H	H	H	H	H	H	H	H	B	A	B	A	A	B	A	B	A	B	A	B	A	B	H	A	A	B	B	B	A	B	A	A	A	A	A	B	B	A	H
DK194.023	B	A	H	H	H	A	B	B	B	B	A	A	A	B	H	A	A	A	B	A	B	H	H	H	H	B	H	B	H	B	H	H	A	H	H	B	B	B	A	B	A	A	A	H	H	H	B	H	H
DK194.024	A	H	H	H	H	H	H	H	H	H	H	H	H	H	B	H	H	H	H	H	H	H	H	A	B	H	B	H	H	H	B	H	A	H	B	H	A	H	H	B	A	H	A	H	H	H	B	B	H
DK194.025	B	A	H	H	H	H	H	H	H	H	H	H	H	H	B	H	H	H	A	B	A	A	A	H	H	H	H	H	A	H	H	B	H	A	H	B	H	H	H	H	H	B	H	H	B	A	H	B	A
DK194.026	H	A	H	H	H	H	B	B	B	B	A	A	A	B	H	A	A	A	B	A	B	H	A	H	H	H	H	H	A	H	H	B	H	A	H	B	H	H	H	B	A	H	A	H	H	H	B	H	H
DK194.027	H	A	B	A	A	B	H	H	H	H	H	H	H	H	H	H	H	H	H	H	H	H	A	H	H	H	H	H	A	H	H	B	H	A	H	B	H	H	H	B	A	H	A	H	H	A	H	B	H
DK194.028	H	A	H	A	A	B	A	A	A	A	B	B	H	H	B	H	H	H	H	B	A	H	H	A	B	H	B	H	H	H	B	H	A	H	B	H	A	A	H	H	H	B	H	A	H	B	B	A	H
DK194.029	H	H	H	H	A	H	H	H	H	H	H	H	H	H	H	H	H	H	H	H	H	H	H	H	H	B	H	B	H	B	H	H	A	H	H	H	H	H	A	H	H	H	H	A	H	H	H	H	H
DK194.030	H	A	A	B	H	A	B	B	B	B	A	A	A	B	H	A	A	A	B	A	B	A	A	H	H	H	H	H	A	H	H	B	H	A	H	B	H	H	H	B	H	H	H	A	H	H	H	H	A
DK194.031	A	H	A	B	H	B	A	A	A	A	B	H	H	H	B	H	H	H	H	H	H	A	A	H	H	H	H	H	A	H	H	B	H	A	H	H	A	A	H	H	H	B	H	H	B	A	H	H	H
DK194.032	B	A	B	A	A	B	A	A	A	A	B	B	B	A	B	B	B	B	H	H	H	A	A	B	A	B	A	B	A	B	A	B	H	A	A	B	B	B	A	B	A	A	A	A	A	B	B	A	B
DK194.033	A	A	H	H	H	H	H	H	H	H	H	H	H	H	B	H	H	H	H	H	H	A	A	H	H	H	H	H	A	H	H	B	H	A	H	B	H	H	H	H	H	H	H	A	H	H	H	A	H
DK194.034	A	H	A	B	H	A	B	B	H	H	H	H	H	H	H	H	H	H	H	H	H	A	A	B	A	B	A	B	A	B	A	B	H	A	A	B	B	B	A	B	A	A	A	A	A	B	B	H	H
DK194.035	B	A	B	A	A	B	A	A	A	A	B	B	B	A	B	B	B	B	A	B	A	H	H	H	A	B	A	B	A	B	A	B	H	A	A	B	B	B	A	B	A	A	A	A	A	B	B	A	H
DK194.038	H	A	H	H	H	A	B	B	B	B	A	A	A	H	H	H	H	H	H	H	H	H	H	H	H	B	H	B	H	B	H	H	A	H	H	H	H	H	A	H	H	H	H	A	H	H	H	H	A
DK194.039	H	H	H	H	A	H	H	H	H	H	H	H	H	B	H	A	A	A	B	A	B	A	A	H	H	B	H	B	H	B	H	H	A	H	H	H	H	H	A	B	A	A	A	A	A	B	B	H	H
DK194.040	B	A	B	A	A	A	B	B	B	B	A	A	A	B	H	A	A	A	B	A	B	H	H	H	H	B	A	B	A	B	A	B	H	A	A	B	B	B	A	B	A	A	A	A	A	B	B	A	A
DK194.041	H	H	H	H	A	H	H	H	H	A	H	H	H	H	H	H	H	H	H	H	H	H	H	A	B	H	B	H	H	H	B	H	A	H	B	H	A	A	H	H	H	B	H	H	B	A	H	H	A
DK194.042	H	H	H	H	A	B	A	A	H	H	H	H	H	A	B	B	B	B	A	B	A	H	H	H	H	B	H	B	H	B	A	H	A	H	H	H	H	H	A	H	H	H	H	A	H	H	H	H	H
DK194.043	H	H	H	H	A	H	H	H	H	H	H	H	A	B	H	A	A	A	B	A	B	H	H	B	A	B	A	B	A	B	A	B	H	A	A	B	B	B	A	B	A	A	A	A	A	B	B	A	A
DK194.044	H	H	H	H	A	H	H	H	H	H	H	H	H	B	H	A	A	A	B	A	B	A	A	B	A	B	H	B	H	B	H	H	A	H	H	H	H	H	A	H	H	H	H	A	H	H	H	A	A
DK194.045	H	H	H	H	A	H	H	H	H	H	H	H	H	H	H	H	H	H	B	A	B	A	A	H	H	H	H	H	A	H	H	B	H	A	H	B	H	H	H	B	H	B	H	H	B	A	H	B	B
DK194.046	H	A	H	H	H	A	B	B	B	B	A	A	A	B	H	A	A	A	B	H	H	A	A	H	H	H	H	H	A	H	A	B	H	A	H	B	A	A	H	H	A	H	A	H	H	H	B	A	A
DK184.020	H	A	H	H	H	H	H	H	H	H	A	A	A	B	H	A	A	A	B	A	B	H	H	A	B	H	B	H	H	H	B	H	A	H	B	H	H	H	A	H	H	B	A	H	H	H	B	H	B
DK184.023	B	A	H	H	H	H	H	H	B	B	A	A	A	B	H	A	A	A	B	A	B	H	H	A	B	H	B	H	H	H	B	H	A	H	B	H	A	A	H	H	H	B	H	H	H	H	B	H	H
DK184.024	H	A	H	H	H	H	H	H	H	H	H	H	H	H	B	H	H	H	A	B	A	A	A	B	A	B	A	B	A	B	H	H	A	H	H	H	H	H	A	H	H	H	H	A	A	B	B	A	H
DK184.025	A	H	A	B	H	A	H	H	H	H	H	H	H	H	B	H	H	H	H	H	H	H	H	H	H	B	H	B	H	B	H	H	A	H	H	H	H	H	A	H	H	H	H	A	H	H	H	H	A
DK184.026	H	H	H	H	A	H	H	H	H	H	H	H	H	H	H	A	A	A	B	H	H	A	A	B	A	B	A	B	A	B	A	H	A	H	H	H	H	H	A	H	H	H	H	A	H	H	H	B	H
DK184.027	A	H	A	B	H	H	H	H	H	H	H	H	B	A	B	B	B	B	A	B	A	A	A	B	A	B	A	B	A	B	A	B	H	A	A	B	B	B	A	B	A	H	A	H	H	H	B	H	B
DK184.028	A	H	A	B	H	H	H	H	A	A	B	B	B	A	B	B	B	B	H	H	H	H	H	A	B	H	B	H	H	H	B	H	A	H	B	H	A	A	H	H	H	B	H	H	B	A	H	H	B
DK184.029	H	H	H	H	A	H	H	H	H	H	A	A	A	B	H	A	A	A	H	H	H	A	A	B	H	B	H	B	H	B	H	H	A	H	H	H	H	H	A	H	H	B	H	H	B	A	H	H	A
DK184.031	H	A	H	H	H	H	H	H	H	H	H	H	H	H	B	H	H	H	H	H	H	H	H	H	H	B	H	B	H	B	H	H	A	H	H	H	H	H	A	H	H	H	H	A	H	H	H	H	H
DK184.032	H	H	H	H	A	A	B	B	B	B	A	A	A	B	H	A	H	H	H	H	H	H	H	A	B	H	B	H	H	H	B	H	A	H	B	H	A	A	H	H	H	B	H	H	B	A	H	H	B
DK184.033	H	H	A	B	H	H	H	H	H	H	H	H	H	H	B	H	H	B	A	B	A	H	H	H	H	H	H	H	A	H	H	B	H	A	H	B	H	H	H	B	A	H	A	A	A	B	B	H	H
DK184.034	H	A	H	H	H	H	H	H	H	H	H	H	H	A	B	B	B	B	A	B	A	A	A	B	A	B	A	B	A	B	A	B	H	A	A	B	B	B	A	B	A	A	H	H	B	A	H	B	B
DK184.035	H	A	H	H	H	H	H	H	H	H	H	H	H	H	B	H	H	H	H	H	H	A	A	H	H	B	H	B	H	B	H	H	A	H	H	H	H	H	A	H	H	H	H	A	H	H	H	H	B
DK184.036	B	A	B	A	A	H	H	H	H	H	H	H	H	H	B	B	B	B	A	B	A	H	U	H	H	B	H	B	H	B	H	H	H	A	A	B	B	B	A	B	A	A	A	A	A	B	B	A	B
DK184.037	A	H	A	B	H	H	H	H	H	H	H	H	H	H	H	H	H	H	H	H	H	A	A	H	H	H	H	H	A	H	H	B	H	A	H	B	H	H	H	B	A	H	A	H	H	A	H	B	B
DK184.038	H	H	H	H	A	H	H	H	H	H	H	H	H	H	H	H	H	H	H	H	H	A	A	B	A	B	A	B	A	B	A	B	H	A	A	B	B	B	A	B	H	H	H	A	H	A	H	B	A
DK184.039	A	H	A	B	H	A	H	H	H	H	H	H	H	H	H	H	H	H	B	A	B	H	H	A	B	H	B	H	H	H	B	H	A	H	B	B	H	H	H	B	A	H	A	H	H	H	B	H	H
DK184.040	H	H	H	H	A	B	A	A	A	A	B	B	B	A	B	B	B	B	A	B	A	A	A	B	A	B	A	B	A	B	A	B	H	A	A	H	H	H	A	H	H	H	H	A	H	H	H	A	B
DK184.041	B	A	B	A	A	B	A	A	A	A	B	B	B	A	B	B	B	B	A	H	H	H	H	H	H	B	H	B	H	B	H	H	A	H	H	H	A	A	H	H	H	H	A	H	H	H	B	H	H
DK184.042	H	A	H	H	H	B	A	A	A	A	H	H	H	H	B	H	H	H	H	H	H	A	A	H	B	H	B	H	H	H	B	H	A	H	B	H	A	A	H	H	H	B	H	H	B	H	B	H	H
DK184.043	H	H	H	H	A	B	A	A	A	A	B	B	B	A	B	B	H	H	H	H	H	H	H	A	B	H	B	H	H	H	B	H	A	H	B	H	A	A	H	H	A	H	A	H	H	H	B	A	H
DK184.045	H	H	H	H	A	A	B	B	B	B	A	A	A	B	H	A	H	A	H	H	H	A	A	A	B	H	B	H	H	H	B	H	A	H	B	H	A	A	H	H	A	H	A	H	H	H	B	A	B
DK184.046	A	H	A	B	H	H	H	H	H	H	H	H	H	H	H	H	H	H	H	H	H	H	H	H	H	B	H	B	H	B	H	H	H	A	A	B	B	B	A	B	A	A	A	A	A	B	B	H	A
DK184.048	H	H	H	H	A	A	B	H	H	H	H	H	H	H	B	H	H	H	H	H	H	H	H	H	H	B	H	B	H	B	H	H	A	H	H	H	H	H	H	H	H	B	H	H	B	A	H	B	H
DK184.049	A	H	A	B	H	A	H	H	A	A	B	B	B	A	B	B	B	B	A	B	A	H	H	H	H	B	H	B	H	B	H	H	A	H	H	H	H	H	A	H	H	H	H	A	H	B	B	A	B
DK184.050	A	H	A	B	H	H	H	H	H	H	H	H	H	H	H	H	H	H	H	H	H	A	A	B	A	B	A	B	A	B	H	B	H	A	B	H	A	A	H	H	H	B	H	H	B	A	H	B	H
DK184.051	A	H	A	B	H	H	H	H	H	H	H	H	H	H	H	H	H	H	H	H	H	A	A	H	H	H	B	H	H	H	B	H	A	H	B	H	A	A	H	H	H	B	H	H	B	A	H	B	A
DK184.052	B	A	B	A	A	H	H	H	H	H	A	A	A	B	H	A	A	A	B	A	B	A	A	B	A	B	A	B	A	B	A	B	U	A	A	B	H	H	A	H	A	A	A	A	A	B	B	A	B
DK184.053	B	A	H	H	A	H	H	H	H	H	A	A	A	H	H	H	H	H	B	A	B	H	H	A	B	H	B	H	H	H	B	H	A	H	B	H	A	A	H	H	A	H	A	H	H	H	B	H	A
DK184.054	A	H	A	B	H	A	B	B	B	B	A	A	A	B	H	A	A	A	B	H	H	H	H	A	B	H	B	H	H	H	B	B	H	A	H	B	H	H	H	B	A	H	A	H	H	A	H	B	H
DK184.056	H	A	H	H	H	H	A	A	A	A	B	B	B	A	B	B	B	B	H	H	H	H	H	A	B	H	H	H	A	H	H	B	H	A	H	B	H	H	H	B	A	H	A	H	H	H	B	B	H
DK184.057	B	A	B	A	A	B	A	A	H	H	H	H	H	H	B	H	B	B	A	B	A	A	A	B	A	B	A	B	A	B	A	B	A	H	H	H	H	H	A	H	H	H	H	A	H	H	B	H	A
DK184.058	B	A	B	A	A	B	A	A	A	A	B	B	B	A	B	B	B	B	H	H	H	A	A	B	A	B	A	B	A	B	A	B	H	A	A	B	B	B	A	B	H	H	H	A	H	H	H	H	H
DK184.059	A	H	A	B	H	A	B	B	B	B	A	A	A	B	H	A	A	A	B	A	B	A	A	H	H	H	H	H	A	H	H	B	H	A	H	H	A	A	H	H	H	B	H	H	B	A	B	H	H
DK184.060	H	H	B	A	A	B	A	A	A	A	B	B	B	A	B	B	B	B	A	B	A	H	H	H	H	B	H	B	H	B	H	H	A	H	H	H	H	H	A	H	H	H	H	A	A	B	B	A	H
DK184.061	H	H	H	H	H	H	H	H	H	H	H	H	H	H	B	H	H	H	H	H	H	H	H	A	B	H	B	H	H	H	B	H	A	H	B	H	H	H	A	H	H	A	A	A	A	B	B	A	B
DK184.062	H	A	H	B	H	A	B	B	B	B	A	A	A	B	H	A	A	A	B	H	H	A	H	H	H	B	H	B	H	B	H	H	A	H	H	H	H	H	A	H	H	B	H	H	B	A	H	B	H
DK184.063	B	A	B	A	A	B	A	A	A	A	B	B	B	A	B	B	H	H	H	H	H	A	A	H	H	H	H	H	A	H	H	B	H	A	H	B	H	H	H	B	H	B	H	A	H	H	H	H	B
DK184.064	H	A	H	H	H	B	A	A	A	A	B	B	B	H	B	H	H	H	A	B	A	H	H	A	B	H	B	H	H	H	B	H	A	H	B	H	A	A	H	H	H	H	A	H	H	B	B	A	H
DK184.066	H	H	H	H	A	B	H	H	H	H	H	H	H	H	B	H	H	H	H	H	H	H	H	H	H	B	H	B	H	B	H	H	A	H	H	B	B	B	A	B	A	H	H	A	H	H	H	H	H
DK184.067	H	A	H	H	A	B	A	A	A	A	B	B	B	A	B	B	B	B	A	B	A	H	H	A	B	H	B	H	H	H	B	H	A	H	B	H	A	A	H	H	H	B	A	H	H	H	B	A	H
DK184.068	H	A	H	H	H	H	H	A	A	A	B	B	B	A	B	B	B	B	H	H	H	A	A	B	A	B	A	B	A	B	A	B	H	A	A	B	B	B	A	B	A	A	A	A	A	B	B	H	A
DK184.069	A	H	H	H	A	B	A	A	A	A	B	B	B	A	B	B	B	B	A	B	A	A	A	B	A	B	A	B	A	B	A	B	H	A	A	B	B	B	A	H	H	H	H	A	H	H	H	H	B
DK184.070	H	H	H	H	A	H	H	H	H	H	B	B	H	H	B	H	H	H	H	H	H	A	A	H	H	H	H	H	A	H	H	B	H	A	H	B	H	H	H	B	A	H	A	H	H	H	B	H	H
DK184.071	A	H	A	B	H	A	B	B	B	B	A	A	A	B	H	A	A	H	H	H	H	H	H	H	H	B	H	B	H	B	H	H	A	H	H	H	H	H	A	H	H	H	H	A	H	H	H	H	H
DK184.072	B	A	B	A	A	B	A	A	A	A	B	B	B	A	B	B	B	H	H	H	H	H	H	B	A	B	A	B	A	B	A	B	H	A	A	B	B	B	A	B	A	A	A	A	A	H	B	H	H
DK184.073	B	A	B	A	A	A	B	B	B	B	A	A	A	B	H	A	A	A	B	A	B	H	H	A	B	H	B	H	H	H	B	H	A	H	B	H	A	A	H	H	H	B	H	H	B	A	H	B	B
DK184.074	H	H	H	H	H	A	B	B	B	B	A	A	A	B	H	A	A	A	B	A	B	A	A	H	H	H	H	H	A	H	H	B	H	A	H	B	H	H	H	B	A	H	A	H	H	H	B	H	H
DK184.075	H	H	H	H	A	B	A	A	A	A	B	B	B	H	B	H	H	H	H	H	H	A	A	H	H	H	H	H	A	H	H	B	H	A	H	B	H	A	H	H	H	B	H	H	B	A	H	B	A
DK184.076	H	A	H	H	H	H	H	H	H	H	H	H	H	H	B	H	H	H	H	H	H	A	A	H	H	H	H	H	A	H	H	B	H	A	H	B	H	H	H	B	H	B	H	H	B	A	H	B	H
DK184.077	B	A	B	A	A	B	A	A	A	A	B	B	B	A	B	B	B	B	A	B	A	H	H	H	H	B	H	B	H	B	H	H	A	H	H	H	H	H	A	H	H	H	H	A	H	H	H	H	B
DK184.078	H	A	H	H	H	A	B	B	B	B	A	A	A	B	H	A	A	A	B	A	B	H	H	H	H	B	H	B	H	B	H	B	H	A	A	B	B	B	A	B	A	A	A	A	A	B	B	A	B
DK184.079	H	A	H	H	H	H	H	H	H	H	B	B	B	A	B	B	B	B	A	B	A	A	H	A	B	H	B	H	H	H	B	H	A	H	B	B	B	B	A	B	A	A	A	A	A	B	B	A	H
DK184.080	H	A	A	B	H	A	B	B	B	B	A	A	A	B	H	A	A	A	B	A	B	H	H	H	H	B	H	B	H	B	H	H	H	A	A	B	B	B	A	B	H	H	H	A	H	H	H	H	B
DK184.081	H	H	H	H	A	H	H	H	H	H	H	H	H	B	H	A	A	A	B	A	B	A	A	B	A	B	A	B	A	B	H	B	A	H	B	H	A	A	H	H	H	H	A	H	H	H	B	H	B
DK184.082	B	A	B	A	A	H	H	H	H	H	A	A	A	B	H	A	A	A	B	A	B	A	A	H	H	H	H	H	A	H	H	B	H	A	H	B	H	H	H	B	A	A	A	A	A	B	B	A	H
DK184.083	H	H	H	H	A	H	H	H	H	H	H	H	H	B	H	A	A	A	B	A	B	A	A	A	B	H	B	H	H	H	B	H	A	H	B	H	A	A	H	H	A	H	A	H	H	H	B	H	H
DK184.084	H	A	H	B	A	H	H	H	H	H	H	H	A	B	H	A	A	A	B	A	B	H	H	H	H	B	H	B	H	B	H	H	A	H	H	H	H	H	A	B	A	A	A	H	H	H	B	H	B
DK184.085	B	A	B	A	A	B	H	H	H	H	H	H	H	H	B	B	B	B	A	B	A	A	A	A	B	H	B	H	H	H	B	H	A	H	B	H	A	A	H	H	H	B	H	H	B	A	H	H	H
DK184.086	H	H	H	H	A	H	H	H	H	H	H	H	H	H	H	H	H	A	H	H	H	A	A	B	A	B	A	B	A	B	A	B	H	A	A	B	B	H	A	H	H	H	H	A	H	H	H	H	H
DK184.087	A	H	A	B	H	A	B	H	H	H	H	H	H	H	H	H	H	H	H	H	H	H	H	A	B	H	B	H	H	H	B	H	A	H	B	H	A	A	H	H	H	B	H	A	H	H	H	H	H
DK184.088	B	A	B	A	A	H	H	H	H	H	H	H	H	H	B	H	H	H	H	H	H	A	H	A	B	H	B	H	H	H	B	H	A	H	B	H	A	A	H	H	H	B	H	H	H	H	B	H	H
DK184.090	H	H	H	H	A	H	H	H	H	H	A	A	A	B	H	A	A	A	B	A	B	A	A	H	H	H	H	H	A	H	H	B	H	A	A	B	B	B	A	B	A	A	A	A	A	B	B	A	A
DK184.091	A	H	H	H	A	H	H	H	H	H	H	H	H	H	H	H	H	A	B	H	H	A	A	B	A	B	A	B	A	B	A	B	H	A	A	B	B	B	A	B	A	A	A	A	A	H	B	B	A
DK184.092	H	A	H	H	H	H	H	H	H	H	H	H	H	H	B	H	H	H	H	B	A	H	H	A	B	H	H	H	A	H	H	B	H	A	H	B	H	H	H	B	A	H	A	H	H	H	B	H	B
DK184.093	B	A	B	A	H	A	B	B	B	B	A	A	A	B	H	A	A	A	B	A	B	A	A	H	H	H	H	H	A	H	H	H	A	H	B	H	A	A	H	H	H	B	H	H	B	A	H	H	H
DK184.094	H	H	H	H	A	H	H	A	A	A	B	B	B	A	B	B	B	B	H	H	H	A	A	B	A	B	A	B	A	B	A	B	H	A	A	B	B	B	A	B	H	H	H	A	H	H	H	H	H
DK184.095	A	H	A	H	A	H	H	H	H	H	H	H	H	H	H	H	H	A	B	A	B	A	A	H	H	H	H	H	A	H	H	B	H	A	H	B	H	H	H	B	A	H	A	H	H	H	B	H	H
DK184.096	A	H	A	B	H	A	B	B	B	B	A	H	H	H	H	H	H	A	B	A	B	A	A	B	A	B	A	B	A	B	A	B	H	A	A	H	H	H	A	H	H	H	H	A	H	H	H	H	H
DK184.097	H	A	H	H	A	B	A	A	A	A	B	B	B	A	B	B	B	H	H	H	H	A	A	H	H	H	B	H	H	H	B	H	A	H	B	H	A	A	H	H	H	B	H	H	B	A	H	H	H
DK184.098	H	A	H	H	H	A	H	H	H	H	H	H	H	H	H	H	H	H	H	H	H	H	H	A	B	H	B	H	H	H	B	B	H	A	H	B	H	H	H	B	H	B	H	H	B	A	H	B	H
DK184.099	B	A	B	A	A	B	A	H	H	H	H	H	B	A	B	B	B	B	H	H	H	A	H	H	H	B	H	B	H	B	H	H	A	H	H	H	H	H	A	H	H	H	A	A	A	B	B	A	H
DK185.001	A	H	A	B	H	H	H	H	H	H	H	H	H	H	B	H	H	H	H	H	H	A	A	B	A	B	A	B	A	B	A	B	A	H	H	H	H	H	A	H	H	B	H	H	H	H	B	H	H
DK185.002	H	A	H	H	H	A	B	H	H	H	H	H	H	H	H	H	H	H	H	H	H	A	A	B	A	B	A	B	A	B	A	B	H	A	A	B	B	B	A	B	H	H	H	H	B	A	H	B	H
DK185.003	B	A	B	A	A	H	H	H	H	H	H	H	H	H	H	H	H	H	H	A	B	A	A	B	A	B	A	B	A	B	A	B	H	A	A	B	B	B	A	B	A	A	A	A	A	B	B	A	A
DK185.004	B	A	B	H	H	H	H	H	H	H	H	H	H	A	B	B	B	B	A	B	A	H	H	H	H	B	H	B	H	B	H	H	A	H	H	H	H	H	A	H	H	A	A	A	A	B	B	A	H
DK185.005	H	A	H	H	H	H	H	H	H	H	H	H	H	H	B	H	B	B	A	B	A	H	H	H	H	B	H	B	H	B	H	H	A	H	H	H	H	H	A	H	H	H	H	A	H	H	H	B	A
DK185.006	H	A	H	H	H	H	H	H	H	H	H	H	H	H	B	H	B	B	A	H	H	A	A	H	H	H	H	H	A	H	H	B	A	H	B	H	A	A	H	H	H	B	H	H	B	A	H	B	H
DK185.007	A	H	A	B	H	A	B	B	B	B	A	A	A	B	H	H	H	H	H	H	H	A	A	H	H	H	H	H	A	H	H	B	H	A	H	B	H	H	H	B	A	H	A	H	H	H	B	H	A
DK185.008	B	A	B	A	A	B	A	A	A	A	B	B	B	A	B	B	B	B	H	H	H	H	H	H	H	B	H	B	H	B	H	H	A	H	H	H	H	H	A	H	H	H	H	A	H	B	B	A	H
DK185.009	H	A	H	B	H	A	B	B	B	B	H	H	H	H	H	H	H	H	H	H	H	A	A	B	A	B	A	B	A	B	A	B	H	A	A	B	B	B	A	B	A	H	H	H	B	A	H	B	A
DK185.010	H	A	H	H	H	H	H	H	H	H	H	H	H	H	B	B	B	B	A	B	A	A	A	B	A	B	A	B	A	B	A	B	H	A	A	B	B	B	A	B	A	A	A	A	A	B	B	A	H
DK185.011	A	H	A	B	H	B	A	A	A	A	B	B	B	A	B	B	B	B	A	B	A	H	H	H	H	H	H	H	A	H	H	B	H	A	H	B	H	H	H	B	A	H	A	H	B	A	H	B	B
DK185.012	A	H	A	B	H	H	H	H	H	H	H	H	H	H	H	H	H	H	H	A	B	A	A	B	A	B	A	B	A	B	H	H	A	H	H	H	H	H	A	H	H	H	H	A	H	H	H	B	B
DK185.013	H	A	H	A	A	H	H	H	H	H	H	H	H	H	H	H	H	H	H	H	H	A	A	H	H	H	H	H	A	H	H	B	H	A	H	B	H	H	H	B	A	H	A	H	H	H	B	H	B
DK185.014	A	H	A	B	H	H	H	A	A	A	B	B	B	A	B	B	B	H	H	H	H	H	H	A	B	H	B	H	H	H	B	H	A	H	B	B	H	H	H	B	H	B	H	H	B	A	H	B	A
[truncated: 402 more columns]
